# Supplementary material for: Genome-Wide Transcriptome Analysis Reveals that Cadmium Stress Signaling Controls the Expression of Genes in Drought Stress Signal Pathways in Rice
Source: PLoS One. 2014 May 9;9(5):e96946. doi: 10.1371/journal.pone.0096946 (PMC4016200; doi:10.1371/journal.pone.0096946)
Supplement: Table S1 — Mapping of RNA-Seq reads obtained from root and shoot samples into the reference IRGSP-1.0 genome sequence. (XLS) [file pone.0096946.s007.xls]

## Sheet: Table S1
Table S1. Mapping of RNA-Seq reads obtained from root and shoot samples into the reference IRGSP-1.0 genome sequence.
Tissue	Time	Total aligned	Unique non-junc hit	%	Unique junc hit	%	Multi hit	%	Unaligned	%
Root	0 h	44887345	30683279	68.3562	6801591	15.1526	1559632	3.47455	5842843	13.0167
Root	1 h	51048194	36739459	71.9701	6932383	13.5801	1833901	3.59249	5542451	10.8573
Root	24 h	41966661	31270114	74.5118	3988132	9.5031	1237348	2.94841	5471067	13.0367
Shoot	0 h	44175780	33125123	74.9848	6552714	14.8333	1843757	4.17368	2654186	6.00824
Shoot	1 h	48376278	36937510	76.3546	7211342	14.9068	1660242	3.43193	2567184	5.3067
Shoot	24 h	88060961	63835114	72.4897	14264351	16.1983	3169077	3.59873	6792419	7.71331
