# Supplementary material for: Genome-Wide Transcriptome Analysis Reveals that Cadmium Stress Signaling Controls the Expression of Genes in Drought Stress Signal Pathways in Rice
Source: PLoS One. 2014 May 9;9(5):e96946. doi: 10.1371/journal.pone.0096946 (PMC4016200; doi:10.1371/journal.pone.0096946)
Supplement: Table S3 — Expression of abiotic stress-related rice genes under Cd exposure. (XLS) [file pone.0096946.s009.xls]

## Sheet: Table S3
Table S3. Expression of abiotic stress related rice genes under Cd exposure.
	Fold Change
	Root			Shoot
	1 h	24 h		1 h	24 h
Dip1	5.10756	3.07553		2.62171	3.05557
Rab21 (=Rab16A)	0.769547	8.12757		1.03571	54.2262
Rab16B	0.71519	6.35443		0.925466	6.07453
Rab16C	1.47403	10.8117		1.57185	1.10264
Rab16D	0.774869	3.01571		0.943396	2.00943
NCED3	43.9824	1.88235		1.81818	0.616883
NCED9	36.8797	94.0316		0.97619	3.17857
LEA3-1	2.36977	19.8558		0.644068	59.8023
LEA3	1.47222	58.3819		0.943396	4.16981
OsERD1	1.33126	3.10362		1.60939	10.8245
AP37	2.92	2.65		2.62	0.51
AP59	1.81	3.68		0.35	1.61
ZEP252	5.27	57.5		1	24.11
Galactinol synthase (Os03g0316200)	39.0076	18.4198		4.72579	0.544924
Galactinol synthase (Os07g0687900)	23.9945	21.5769		1.28791	1.27488
Raffinose synthase	10.5419	1.40969		2.44037	0.732926
P5CS (Os05g0455500)	0.900693	0.22149		1.85944	3.55422
TIFY11a	1	2.29		0.31	0.43
Myb4	2.33	4.78		1	5.33
Jacalin1	0.267748	1		0.540806	19.616
LOX (lipoxygenase)	0.41	1		1.37	26.27
BBTI 1 (Bowman Birk trypsin inhibitor 1)	0.596413	7.42152		0.660395	21.7483
Receptor kinase containing LRR repeats	4.23092	3.66983		2.14098	4.17377
PSLS	0.853022	0.635989		1.15867	6.1845
Hsp70	3.57728	1.55263		3.47706	9.04481
PP2Ca	2.2603	0.721998		0.533355	0.382244
PP2Cb	4.38488	4.58076		1.05033	0.489515
