# Supplementary material for: Genome-Wide Transcriptome Analysis Reveals that Cadmium Stress Signaling Controls the Expression of Genes in Drought Stress Signal Pathways in Rice
Source: PLoS One. 2014 May 9;9(5):e96946. doi: 10.1371/journal.pone.0096946 (PMC4016200; doi:10.1371/journal.pone.0096946)
Supplement: Table S4 — PCR primers for qRT-PCR analysis. (XLS) [file pone.0096946.s010.xls]

## Sheet: Table S4
Table S4. PCR primers for qRT-PCR analysis
Gene	Primer sequence 1 (5' -> 3')	Primer sequence 2 (5' -> 3')
DREB1A	GACGTCCCACTCTGGAGCTA	GGCATCGGAAGCCAGAAAAG
DREB1B	TCTCGCACTGAAAAGTGTGG	TGCCATTCATCCTCAGTCTC
DREB1G	CCACCACAAACACCTCCATC	GCCGGTGATCTCCTCTAGTT
ABI5	CTGCTTCTGGTGTGGCACTA	CCAGGCAGGTTTACAAGCAT
NCED9	AGCGACAAGCTTAGCTCAAA	CCGCTAAACTATTTCAACTCC
Os03g0188100	CGGGGGAAAACACAAGAGG	CGACCGTGTCGTCCGAAC
Os02g0585200	TCCCACTTCCCAGCTTCTC	CTTGGAACGACGAAGAGTCC
Os01g0976300	ACAGTTCTGGCCCATCTCC	GCAGTAAGCAGGGTGGATG
Os02g0584800	ACGTGGCGTCCATGTTTC	GGGACGACATGCTGATCTC
Os03g0152000	AGACTTCCAGAGGCGAGCA	GCAACTCCATCCTCAGCAC
Os02g0584700	GCCAAGCCAATCTCCTCTC	CAGAGGCTGCTGACTAGCAA
Os10g0344000	CACCTGTCGTCGAACACCT	CGACATGCCGAACTGATC
Os03g0411800	CATTTGGCGCACCCGTCATC	GGAGGCTGGCGCGGGCTC
Os01g0130000	GGCCGAGGTCTGAATTCTC	CCTTGTGGGTTTCACAGG
Os03g0572900	ATCCGAGTTGGGAGACCAG	GGCATCGTTCCACATCTCC
Os01g0609900	GAACCCTTGTTGAGCTTCC	GAAGGCCATACTTTACATTC
Os06g0542300	CTCTGTGTTCTTGTGTGG	CACGCAGACTGATCTCTG
GSTU24	CGCCACCAACTGAAGTGAC	CGTAACGTACACGACACTCG
GSTU39	ATTCACGAGTCCGCGATG	CTCTCACCCGGATCACCC
CysPrx01	GATGATGCTAAGTCCCAG	CTTGGCCCACCGGTCAAATC
Os12t0570700 (Metallothionein)	GCACTCATCTCAAGCTTTTC	GCAAGACATCTTCTTGG
Os12t0571000 (Metallothionein)	ATTTCCTGAAGAGTTAAA	TTCCGCAGCCGCAGCTTA
