# Supplementary material for: Genome-Wide Transcriptome Analysis Reveals that Cadmium Stress Signaling Controls the Expression of Genes in Drought Stress Signal Pathways in Rice
Source: PLoS One. 2014 May 9;9(5):e96946. doi: 10.1371/journal.pone.0096946 (PMC4016200; doi:10.1371/journal.pone.0096946)
Supplement: Table S5 — Commonly upregulated transcripts among stresses in roots and shoots. (XLS) [file pone.0096946.s011.xls]

## Sheet: Table S5
Table S5. Commonly upregulated transcripts among stresses in root and shoot.
	Transcript ID	Description
Root
	Os07g0192000	ATPase, AAA-type, core domain containing protein
	Os07g0674800	Similar to AP2 domain transcription factor EREBP
	Os03g0790500	Alpha/beta hydrolase fold-3 domain containing protein
	Os01g0654400	Conserved hypothetical protein
	Os06g0133500	Conserved hypothetical protein
	Os09g0442600	Similar to Plastid (P)ppGpp synthase
	Os08g0546800	Similar to Heat stress transcription factor B-2b
	Os11g0506800	NONE
	Os09g0442100	Protein kinase, core domain containing protein
	Os07g0115500	Hypothetical protein
	Os01g0850100	Conserved hypothetical protein
	Os03g0244200	Similar to thaumatin-like protein 1
	Os06g0491566	Conserved hypothetical protein
	Os05g0143000	Conserved hypothetical protein
	Os02g0789600	Similar to DEM2
	Os11g0213800	Similar to NBS-LRR disease resistance protein homologue
	Os01g0826400	WRKY transcription factor 24 (WRKY24)
	Os01g0915000	Protein of unknown function DUF506, plant family protein
	Os01g0833400	Conserved hypothetical protein
	Os02g0191300	Similar to Amino acid transporter-like protein
	Os01g0284900	Conserved hypothetical protein
	Os05g0344200	Conserved hypothetical protein
	Os10g0345100	Multi antimicrobial extrusion protein MatE family protein
	Os03g0182400	Similar to SAC domain protein 1
	Os01g0138800	Peptidase C26 domain containing protein
	Os06g0650900	NONE
	Os01g0667900	Thioredoxin fold domain containing protein
	Os01g0768100	Conserved hypothetical protein
	Os09g0554200	Zinc finger, RING/FYVE/PHD-type domain containing protein
	Os04g0583200	Conserved hypothetical protein
	Os01g0839100	Zn-finger, C2H2 type domain containing protein
	Os02g0314600	Peptidase A1 domain containing protein
	Os03g0268600	Similar to Protein phosphatase type 2C
	Os02g0686700	Protein of unknown function DUF581 family protein
	Os11g0126900	Oryza sativa NAM, ATAF1-2, and CUC2 domain gene 10
	Os03g0230300	Poly(ADP-ribose) polymerase, catalytic region domain containing protein
	Os03g0849800	Conserved hypothetical protein
	Os01g0885700	Protein kinase-like domain containing protein
	Os12g0547600	Calmodulin binding protein-like domain containing protein
	Os10g0565200	Hypothetical conserved gene
	Os06g0530600	VQ domain containing protein
	Os08g0529000	Similar to Auxin efflux carrier component 1
	Os01g0209700	Similar to GA 2-oxidase 5
	Os01g0859100	Similar to WIP1 protein
	Os05g0142600	Hypothetical protein
	Os07g0638100	Six-bladed beta-propeller, TolB-like domain containing protein
	Os01g0644200	Conserved hypothetical protein
	Os03g0240600	Zinc finger, RING/FYVE/PHD-type domain containing protein
	Os04g0685700	Conserved hypothetical protein
	Os02g0602100	Similar to cDNA clone:J013093F08, full insert sequence
	Os02g0615800	Protein kinase, core domain containing protein
	Os01g0304400	Conserved hypothetical protein
	Os09g0492900	Conserved hypothetical protein
	Os01g0695800	Multidrug resistance protein 1 homolog
	Os06g0214300	Alpha/beta hydrolase fold-3 domain containing protein
	Os08g0457400	Similar to Avr9/Cf-9 induced kinase 1
	Os09g0367700	Similar to GST6 protein (EC 25118)
	Os02g0232000	Similar to Heat shock transcription factor 29
	Os12g0150200	Cytochrome P450 family protein
	Os07g0564500	Pyridine nucleotide-disulphide oxidoreductase
	Os09g0555500	Similar to Chloroplast phytoene synthase 3
	Os07g0561300	Cyclin-like F-box domain containing protein
	Os02g0682300	Zinc finger, RING/FYVE/PHD-type domain containing protein
	Os07g0661400	Conserved hypothetical protein
	Os07g0569100	Remorin, C-terminal region domain containing protein
	Os02g0579000	No apical meristem (NAM) protein domain containing protein
	Os02g0575000	Conserved hypothetical protein
	Os01g0121600	Conserved hypothetical protein
	Os10g0147200	Similar to Thaumatin-like protein
	Os02g0618400	Similar to Snapdragon myb protein 305 homolog
	Os05g0381400	Similar to ABA induced plasma membrane protein PM 19
	Os08g0445700	HAD-superfamily hydrolase subfamily IIB protein
	Os09g0378700	Similar to ubiquitin-protein ligase
	Os03g0659400	DWNN domain domain containing protein
	Os07g0496250	Similar to Expansin-like B1
	Os03g0795600	Uncharacterised protein family UPF0005 domain containing protein
	Os02g0669100	Dehydrin family protein
	Os06g0225000	Similar to NTGB3
	Os12g0118200	Conserved hypothetical protein
	Os03g0765400	Conserved hypothetical protein
	Os05g0552800	Conserved hypothetical protein
	Os03g0340500	Similar to Sucrose synthase (EC 24113)
	Os04g0516800	Conserved hypothetical protein
	Os08g0402500	Conserved hypothetical protein
	Os01g0120700	Conserved hypothetical protein
	Os06g0133400	Conserved hypothetical protein
	Os01g0203400	Conserved hypothetical protein
	Os12g0583700	Zinc finger, C2H2-type domain containing protein
	Os05g0541400	Helix-loop-helix DNA-binding domain containing protein
	Os05g0545400	Serine/threonine protein kinase domain containing protein
	Os01g0623500	ATPase, AAA-type, core domain containing protein
	Os04g0150300	Conserved hypothetical protein
	Os03g0305400	UspA domain containing protein
	Os05g0476700	Similar to Arm repeat protein
	Os07g0620700	Conserved hypothetical protein
	Os03g0266300	Class I low-molecular-weight heat shock protein 179
	Os03g0184100	Hypothetical protein
	Os03g0762500	Conserved hypothetical protein
	Os04g0679400	Similar to H0801D0815 protein
	Os09g0482800	EF hand domain containing protein
	Os06g0186300	Leucine-rich repeat domain containing protein
	Os08g0508000	Cytochrome P450 family protein
	Os04g0650200	Lipase, GDSL domain containing protein
	Os01g0888800	Conserved hypothetical protein
	Os01g0727500	Protein of unknown function DUF584 family protein
	Os06g0216300	Similar to 12-oxophytodienoic acid reductase
	Os12g0520200	Similar to phenylalanine ammonia-lyase
	Os03g0723700	Conserved hypothetical protein
	Os03g0770000	bZIP transcription factor, bZIP-1 domain containing protein
	Os01g0337100	Similar to Sesquiterpene synthase
	Os06g0697500	ATPase, AAA-type, core domain containing protein
	Os03g0815100	Similar to OsNAC6 protein
	Os03g0351700	Hypothetical protein
	Os11g0210201	Conserved hypothetical protein
	Os05g0343400	WRKY transcription factor 53
	Os03g0152000	Heavy metal transport/detoxification protein domain containing protein
	Os08g0404500	C1-like domain containing protein
	Os09g0542900	Conserved hypothetical protein
	Os12g0242100	Similar to Glycine-rich cell wall structural protein 1 precursor
	Os02g0782300	Similar to Heat shock-like protein
	Os04g0571600	Multi antimicrobial extrusion protein MatE family protein
	Os05g0194900	Pyrophosphate-dependent phosphofructo-1-kinase-like protein
	Os02g0134200	Protein of unknown function DUF1645 family protein
	Os01g0699600	Serine/threonine protein kinase domain containing protein
	Os03g0820300	Similar to ZPT2-14
	Os06g0681200	Cupredoxin domain containing protein
	Os04g0688000	Similar to CAA3037181 protein
	Os03g0807000	Conserved hypothetical protein
	Os09g0243200	Zinc finger, RING/FYVE/PHD-type domain containing protein
	Os02g0625300	Similar to PEPC kinase
	Os07g0635500	Similar to Cytochrome P450
	Os03g0779500	Conserved hypothetical protein
	Os12g0478200	Hypothetical protein
	Os08g0120600	Similar to Fructose-bisphosphate aldolase, cytoplasmic isozyme
	Os04g0447700	Similar to Polyketide reductase
	Os08g0114400	Conserved hypothetical protein
	Os09g0341500	Cyclin-like F-box domain containing protein
	Os03g0351300	Similar to beta-amylase
	Os01g0797600	APETALA2 (AP2) gene 37
	Os02g0464550	Conserved hypothetical protein
	Os06g0128800	C2 calcium/lipid-binding region, CaLB domain containing protein
	Os08g0205800	Hypothetical conserved gene
	Os04g0671100	Similar to H0624F098 protein
	Os08g0509100	Similar to Lipoxygenase, chloroplast precursor
	Os02g0181300	Similar to WRKY transcription factor
	Os04g0618400	Hypothetical protein
	Os01g0816100	Similar to NAC domain protein
	Os01g0783700	Similar to EF-hand Ca2+-binding protein CCD1
	Os07g0154100	Similar to Viviparous-14
	Os04g0414500	Conserved hypothetical protein
	Os05g0138300	Similar to ICT protein
	Os12g0631600	Conserved hypothetical protein
	Os05g0142900	Conserved hypothetical protein
	Os01g0373700	Conserved hypothetical protein
	Os03g0724800	Conserved hypothetical protein
	Os06g0288100	Similar to Receptor-like protein kinase
	Os08g0112300	Transferase domain containing protein
	Os06g0127100	Dehydration-responsive element-binding protein 1C
	Os01g0793800	Conserved hypothetical protein
	Os04g0516900	Conserved hypothetical protein
	Os06g0594400	Kelch-type beta propeller domain containing protein
	Os01g0805400	UDP-glucuronosyl/UDP-glucosyltransferase family protein
	Os08g0105800	Cytochrome P450 family protein
	Os01g0863300	Similar to MCB2 protein
	Os06g0147300	Conserved hypothetical protein
	Os02g0685200	Homeodomain-like containing protein
	Os01g0121500	Conserved hypothetical protein
	Os08g0412700	Protein of unknown function DUF1262 family protein
	Os01g0510200	Conserved hypothetical protein
	Os09g0454600	Similar to Mitochondrial phosphate transporter
	Os09g0341600	Cyclin-like F-box domain containing protein
	Os05g0591600	Similar to Carboxy-lyase
	Os12g0114000	Conserved hypothetical protein
	Os02g0168200	Similar to Transfactor-like protein
	Os02g0215200	Similar to Histone deacetylase HDAC2
	Os03g0180900	Tify domain containing protein
	Os10g0525800	Similar to Glutathione S-transferase GSTU31
	Os06g0156400	Similar to carboxylic ester hydrolase/ hydrolase, acting on ester bonds
	Os08g0482600	Cupredoxin domain containing protein
	Os02g0774200	Conserved hypothetical protein
	Os09g0255400	Similar to Indole-3-glycerol phosphate synthase, chloroplast precursor
	Os01g0756300	Conserved hypothetical protein
	Os11g0151400	Cytochrome P450 family protein
	Os04g0517100	NONE
	Os03g0802500	ATPase, AAA-type, core domain containing protein
	Os01g0783200	Similar to Diacylglycerol kinase
	Os01g0253900	Similar to triacylglycerol lipase
	Os02g0526400	Similar to ATP-dependent Clp protease ATP-binding subunit
	Os02g0527200	Conserved hypothetical protein
	Os01g0256500	Similar to ZnI
	Os02g0259900	Conserved hypothetical protein
	Os06g0199400	Conserved hypothetical protein
	Os01g0261200	No apical meristem (NAM) protein domain containing protein
	Os01g0665300	Similar to CTD-phosphatase-like protein
	Os12g0592900	Hypothetical protein
	Os04g0677300	Harpin-induced 1 domain containing protein
	Os03g0241900	Similar to Senescence-associated protein 12
	Os05g0495700	Similar to Glycerol-3-phosphate dehydrogenase
	Os09g0499000	Conserved hypothetical protein
	Os03g0292100	Hypothetical conserved gene
	Os12g0418600	Hypothetical conserved gene
	Os01g0716500	Methyltransferase type 12 domain containing protein
	Os10g0535600	Conserved hypothetical protein
	Os05g0509500	Similar to Signal recognition particle 54 kDa protein 2
	Os05g0442400	Similar to MybSt1
	Os02g0624300	Similar to Y19 protein
	Os01g0597800	UDP-glucuronosyl/UDP-glucosyltransferase family protein
	Os03g0334200	Protein of unknown function DUF3133 domain containing protein
	Os02g0733900	Conserved hypothetical protein
	Os03g0820400	Similar to ZPT2-13
	Os01g0795600	Conserved hypothetical protein
	Os03g0761100	Protein phosphatase 2C-like protein
	Os03g0247400	Hypothetical conserved gene
	Os01g0582600	Phospholipase A2, active site domain containing protein
	Os01g0373800	Non-protein coding transcript
	Os06g0673800	Hypothetical protein
	Os04g0600300	Alternative oxidase 1b
	Os03g0610400	Zinc finger, C2H2-like domain containing protein
	Os02g0799000	Similar to DNA-binding protein phosphatase 2C
	Os04g0398600	Similar to Pectin-glucuronyltransferase
	Os08g0448100	Conserved hypothetical protein
	Os10g0528300	Tau class GST protein 4
	Os01g0298400	Myb transcription factor domain containing protein
	Os01g0955100	Similar to Calmodulin-like protein
	Os06g0697000	NONE
	Os03g0207400	Similar to Protein phosphatase 2C-like
	Os04g0606200	Conserved hypothetical protein
	Os01g0944100	Conserved hypothetical protein
	Os04g0578000	Similar to 1-aminocyclopropane-1-carboxylate synthase
	Os04g0306400	Ribose 5-phosphate isomerase family protein
	Os09g0493000	Conserved hypothetical protein
	Os07g0687900	WSI76 protein induced by water stress
	Os10g0478300	Similar to Y19 protein
	Os01g0884300	No apical meristem (NAM) protein domain containing protein
	Os05g0582600	Peptidase S10, serine carboxypeptidase family protein
	Os02g0764700	Similar to Ethylene-responsive transcription factor 4
	Os01g0675800	No apical meristem (NAM) protein domain containing protein
	Os01g0693300	Phosphatidic acid phosphatase 2
	Os03g0860100	Similar to Ethylene-responsive transcription factor 2
	Os10g0392400	Tify domain containing protein
	Os01g0606900	Heat shock protein DnaJ, N-terminal domain containing protein
	Os01g0201100	Similar to xylosyltransferase oxt
	Os01g0314800	Late embryogenesis abundant protein 3 family protein
	Os04g0206500	UDP-glucuronosyl/UDP-glucosyltransferase family protein
	Os02g0654700	APETALA2 (AP2) gene 59,Abiotic stress,AP2/ERF family protein
	Os09g0416600	Conserved hypothetical protein
	Os01g0246700	Similar to WRKY transcription factor 1
	Os05g0119200	Conserved hypothetical protein
	Os02g0629000	Protein of unknown function DUF584 family protein
	Os03g0270000	Protein of unknown function DUF296 domain containing protein
	Os05g0445100	Cytochrome P450 family protein
	Os01g0295700	Similar to Protein phosphatase-2C
	Os01g0766300	Conserved hypothetical protein
	Os03g0133100	Hypothetical protein
	Os12g0123800	No apical meristem (NAM) protein domain containing protein
	Os03g0787000	Similar to Syntaxin
	Os09g0543900	Transferase family protein
	Os04g0589800	Late embryogenesis abundant (LEA) group 1 family protein
	Os03g0803800	Conserved hypothetical protein
	Os01g0699400	Serine/threonine protein kinase domain containing protein
	Os05g0573300	Similar to CTP synthase 1 (CTP synthetase 1)
	Os08g0550400	Similar to RING-H2 finger protein ATL5P
	Os02g0173600	Similar to Dreg-2 like protein
	Os10g0527400	Similar to Tau class GST protein 3
	Os06g0133300	Hypothetical conserved gene
	Os03g0743500	Calcium-binding EF-hand domain containing protein
	Os02g0671100	Cyclin-like F-box domain containing protein
	Os02g0822900	Hypothetical conserved gene
	Os04g0352400	Peptidyl-prolyl cis-trans isomerase, FKBP-type domain containing protein
	Os09g0457900	Similar to AP2 domain containing protein RAP26
	Os01g0638000	UDP-glucuronosyl/UDP-glucosyltransferase family protein
	Os07g0559700	Similar to Monosaccharide transporter 3
	Os01g0135700	EF-HAND 2 domain containing protein
	Os04g0464100	Heavy metal transport/detoxification protein domain containing protein
	Os06g0649000	Similar to WRKY transcription factor 28
	Os03g0676400	VQ domain containing protein
	Os07g0516300	Protein of unknown function DUF584 family protein
	Os01g0855600	Similar to Hs1pro-1 protein
	Os01g0313300	Similar to EREBP-3 protein
	Os10g0391400	Tify domain containing protein
	Os11g0141400	Similar to EF hand family protein, expressed
	Os02g0324700	Similar to senescence-associated protein
	Os06g0241100	Protein kinase, core domain containing protein
	Os07g0685700	Ethylene insensitive 3 family protein
	Os09g0385700	Zinc finger, AN1-type domain containing protein
	Os01g0128200	Similar to Nuclease I
	Os01g0778800	Peptidase M16, core domain containing protein
	Os02g0743200	Conserved hypothetical protein
	Os01g0369900	Similar to 12-oxo-phytodienoic acid reductase6
	Os10g0527800	Similar to Tau class GST protein 3
	Os12g0210500	Conserved hypothetical protein
	Os09g0364400	Conserved hypothetical protein
	Os12g0510750	Conserved hypothetical protein
	Os10g0572300	Leucine-rich repeat, typical subtype containing protein
	Os04g0527400	BRO1 domain containing protein
	Os06g0318800	Non-protein coding transcript
	Os04g0442700	Hypothetical gene
	Os06g0239200	Conserved hypothetical protein
	Os05g0410100	Conserved hypothetical protein
	Os08g0109000	ENTH/VHS domain containing protein
	Os01g0639600	Protein of unknown function DUF1645 family protein
	Os03g0701200	Similar to Sugar-starvation induced protein
	Os03g0258200	Alpha/beta hydrolase fold-3 domain containing protein
	Os03g0181100	Tify domain containing protein
	Os09g0413600	Ribosomal protein L34e domain containing protein
	Os11g0543100	Conserved hypothetical protein
	Os03g0231600	Similar to Branched-chain-amino-acid aminotransferase 3
	Os03g0107700	Similar to EL2 protein
	Os02g0670900	Similar to amino acid transport protein
	Os07g0575900	Protein of unknown function DUF946, plant family protein
	Os09g0518200	UDP-glucuronosyl/UDP-glucosyltransferase family protein
	Os03g0437200	Zinc finger, C2H2-type domain containing protein
	Os02g0539200	Zinc finger, RING/FYVE/PHD-type domain containing protein
	Os05g0324700	Conserved hypothetical protein
Shoot
	Os07g0192000	ATPase, AAA-type, core domain containing protein
	Os03g0790500	Alpha/beta hydrolase fold-3 domain containing protein
	Os01g0363300	Trans-membrane plant subgroup domain containing protein
	Os06g0133500	Conserved hypothetical protein
	Os08g0508800	Lipoxygenase, chloroplast precursor
	Os01g0850100	Conserved hypothetical protein
	Os03g0244200	Similar to thaumatin-like protein 1
	Os06g0255200	Conserved hypothetical protein
	Os10g0147200	Similar to Thaumatin-like protein
	Os01g0263900	Conserved hypothetical protein
	Os05g0143000	Conserved hypothetical protein
	Os08g0535400	Zinc finger, DHHC-type domain containing protein
	Os11g0213800	Similar to NBS-LRR disease resistance protein homologue
	Os01g0826400	WRKY transcription factor 24
	Os01g0248701	Terpenoid synthase domain containing protein
	Os01g0915000	Protein of unknown function DUF506, plant family protein
	Os03g0184550	Similar to Dihydroflavonol-4-reductase
	Os02g0191300	Similar to Amino acid transporter-like protein
	Os01g0284900	Conserved hypothetical protein
	Os05g0344200	Conserved hypothetical protein
	Os10g0345100	Multi antimicrobial extrusion protein MatE family protein
	Os03g0182400	FIG4-like protein AtFIG4
	Os08g0124500	Similar to Resistance protein candidate
	Os01g0138800	Peptidase C26 domain containing protein
	Os06g0650900	NONE
	Os01g0667900	Thioredoxin fold domain containing protein
	Os01g0373800	Non-protein coding transcript
	Os01g0130000	Cation efflux protein family protein
	Os01g0839100	Zn-finger, C2H2 type domain containing protein
	Os07g0164800	Conserved hypothetical protein
	Os02g0314600	Peptidase A1 domain containing protein
	Os01g0227700	Cytochrome P450 family protein
	Os03g0225900	Allene oxide synthase
	Os11g0126900	Oryza sativa NAM, ATAF1-2, and CUC2 domain gene 10
	Os03g0230300	Poly(ADP-ribose) polymerase, catalytic region domain containing protein
	Os07g0474700	Similar to cDNA, clone: J090064H24, full insert sequence
	Os03g0849800	Conserved hypothetical protein
	Os03g0777700	FAR1 domain containing protein
	Os01g0885700	Protein kinase-like domain containing protein
	Os12g0547600	Calmodulin binding protein-like domain containing protein
	Os01g0369700	Similar to Glutathione S-transferase GST 8
	Os12g0443000	Similar to Cytochrome P450 family protein, expressed
	Os06g0530600	VQ domain containing protein
	Os08g0201500	Conserved hypothetical protein
	Os01g0859100	Similar to WIP1 protein
	Os05g0142600	Hypothetical protein
	Os08g0448100	Conserved hypothetical protein
	Os03g0285100	Conserved hypothetical protein
	Os02g0601800	Bromodomain containing protein
	Os07g0638100	Six-bladed beta-propeller, TolB-like domain containing protein
	Os02g0813500	Glutathione reductase, cytosolic
	Os03g0240600	Zinc finger, RING/FYVE/PHD-type domain containing protein
	Os06g0244000	Similar to anthranilic acid methyltransferase 3
	Os09g0492900	Conserved hypothetical protein
	Os01g0695800	Multidrug resistance protein 1 homolog
	Os10g0450900	Similar to Glycine-rich cell wall structural protein 2 precursor
	Os10g0388500	Conserved hypothetical protein
	Os07g0526600	Alpha/beta hydrolase fold-3 domain containing protein
	Os08g0457400	Similar to Avr9/Cf-9 induced kinase 1
	Os01g0842200	Similar to Scarecrow-like 9
	Os02g0232000	Similar to Heat shock transcription factor 29
	Os07g0564500	Pyridine nucleotide-disulphide oxidoreductase
	Os01g0197350	Hypothetical genes
	Os02g0682300	Zinc finger, RING/FYVE/PHD-type domain containing protein
	Os03g0847800	Conserved hypothetical protein
	Os05g0316200	Conserved hypothetical protein
	Os12g0592900	Hypothetical protein
	Os02g0575000	Conserved hypothetical protein
	Os01g0127600	Similar to Bowman-Birk type proteinase inhibitor D-II precursor
	Os07g0584100	Similar to MAP kinase-like protein
	Os05g0381400	Similar to ABA induced plasma membrane protein PM 19
	Os01g0720700	Similar to satase isoform I
	Os08g0445700	HAD-superfamily hydrolase subfamily IIB protein
	Os07g0496250	Similar to Expansin-like B1
	Os08g0402500	Conserved hypothetical protein
	Os12g0583700	Zinc finger, C2H2-type domain containing protein
	Os03g0133300	Similar to F7F225
	Os01g0623500	ATPase, AAA-type, core domain containing protein
	Os04g0150300	Conserved hypothetical protein
	Os01g0393400	Similar to MDR-like ABC transporter
	Os03g0266300	Class I low-molecular-weight heat shock protein 179
	Os05g0557100	Peptidase A1 domain containing protein
	Os07g0620700	Conserved hypothetical protein
	Os04g0679400	Similar to H0801D0815 protein
	Os08g0508000	Cytochrome P450 family protein
	Os01g0888800	Conserved hypothetical protein
	Os01g0727500	Protein of unknown function DUF584 family protein
	Os06g0216300	Similar to 12-oxophytodienoic acid reductase
	Os03g0743500	Calcium-binding EF-hand domain containing protein
	Os02g0671100	Cyclin-like F-box domain containing protein
	Os08g0120600	Similar to Fructose-bisphosphate aldolase, cytoplasmic isozyme
	Os03g0351700	Hypothetical protein
	Os11g0210201	Conserved hypothetical protein
	Os08g0404500	C1-like domain containing protein
	Os09g0442600	Similar to Plastid (P)ppGpp synthase
	Os09g0493000	Conserved hypothetical protein
	Os01g0698800	Conserved hypothetical protein
	Os05g0194900	Similar to Pyrophosphate-fructose-6-phosphate 1-phosphotransferase-like protein
	Os11g0451700	Similar to Dehydrin DHN1
	Os03g0820300	Similar to ZPT2-14
	Os06g0681200	Cupredoxin domain containing protein
	Os09g0243200	Zinc finger, RING/FYVE/PHD-type domain containing protein
	Os09g0432300	Conserved hypothetical protein
	Os02g0669100	Dehydrin family protein
	Os07g0635500	Similar to Cytochrome P450
	Os04g0447700	Similar to Polyketide reductase
	Os08g0114400	Conserved hypothetical protein
	Os04g0103500	Serine/threonine protein kinase-related domain containing protein
	Os03g0351300	Similar to beta-amylase
	Os11g0141400	Similar to EF hand family protein, expressed
	Os02g0464550	Conserved hypothetical protein
	Os06g0128800	C2 calcium/lipid-binding region, CaLB domain containing protein
	Os08g0205800	Hypothetical conserved gene
	Os02g0685200	Homeodomain-like containing protein
	Os08g0509100	Similar to Lipoxygenase, chloroplast precursor
	Os01g0816100	Similar to NAC domain protein
	Os07g0154100	Similar to Viviparous-14
	Os01g0690600	Conserved hypothetical protein
	Os03g0826900	Conserved hypothetical protein
	Os05g0142900	Conserved hypothetical protein
	Os01g0373700	Conserved hypothetical protein
	Os06g0676700	Similar to High pI alpha-glucosidase
	Os08g0112300	Transferase domain containing protein
	Os06g0646700	Conserved hypothetical protein
	Os05g0569300	Similar to G-box binding factor 1
	Os01g0793800	Conserved hypothetical protein
	Os04g0583200	Conserved hypothetical protein
	Os01g0805400	UDP-glucuronosyl/UDP-glucosyltransferase family protein
	Os03g0335200	Similar to WRKY1
	Os06g0147300	Conserved hypothetical protein
	Os06g0651000	NADPH HC toxin reductase
	Os06g0170500	Similar to RNA-binding protein-like
	Os10g0437600	Similar to Starch synthase II, chloroplast precursor
	Os08g0412700	Protein of unknown function DUF1262 family protein
	Os10g0527800	Similar to Tau class GST protein 3
	Os05g0522600	Leucine-rich repeat, plant specific containing protein
	Os07g0543500	Armadillo-like helical domain containing protein
	Os01g0510200	Conserved hypothetical protein
	Os09g0454600	Similar to Mitochondrial phosphate transporter
	Os09g0341600	Cyclin-like F-box domain containing protein
	Os11g0181200	Conserved hypothetical protein
	Os01g0584900	WRKY transcription factor 28-like
	Os02g0168200	Similar to Transfactor-like protein
	Os03g0180900	Tify domain containing protein
	Os10g0525800	Similar to Glutathione S-transferase GSTU31
	Os08g0482600	Cupredoxin domain containing protein
	Os03g0432100	Similar to Pyruvate, phosphate dikinase 2
	Os09g0255400	Similar to Indole-3-glycerol phosphate synthase
	Os04g0517100	NONE
	Os03g0802500	ATPase, AAA-type, core domain containing protein
	Os11g0506800	NONE
	Os01g0253900	Similar to triacylglycerol lipase
	Os05g0402900	Similar to EDGP
	Os02g0526400	Similar to ATP-dependent Clp protease ATP-binding subunit
	Os01g0256500	Similar to ZnI
	Os02g0259900	Conserved hypothetical protein
	Os06g0199400	Conserved hypothetical protein
	Os01g0261200	No apical meristem (NAM) protein domain containing protein
	Os01g0665300	Similar to CTD-phosphatase-like protein
	Os12g0478200	Hypothetical protein
	Os04g0677300	Harpin-induced 1 domain containing protein
	Os09g0416600	Conserved hypothetical protein
	Os03g0141200	Similar to Beta-amylase PCT-BMYI
	Os09g0499000	Conserved hypothetical protein
	Os04g0645700	Hypothetical protein
	Os01g0716500	Methyltransferase type 12 domain containing protein
	Os01g0283600	Similar to Cinnamoyl CoA reductase
	Os06g0345200	Similar to Nicotianamine aminotransferase
	Os12g0631600	Conserved hypothetical protein
	Os05g0509500	Similar to Signal recognition particle 54 kDa protein 2
	Os02g0624300	Similar to Y19 protein
	Os01g0597800	UDP-glucuronosyl/UDP-glucosyltransferase family protein
	Os03g0334200	Protein of unknown function DUF3133 domain containing protein
	Os03g0820400	Similar to ZPT2-13
	Os01g0353400	Similar to Glutathione S-transferase GST 8
	Os03g0761100	Protein phosphatase 2C-like protein
	Os06g0549900	FAD linked oxidase, N-terminal domain containing protein
	Os04g0600300	Alternative oxidase 1b
	Os03g0610400	Zinc finger, C2H2-like domain containing protein
	Os04g0398600	Similar to Pectin-glucuronyltransferase
	Os08g0458200	Conserved hypothetical protein
	Os10g0528300	Tau class GST protein 4
	Os01g0837000	Ankyrin repeat containing protein
	Os02g0205500	Similar to Fatty acid elongase 1
	Os02g0787700	Conserved hypothetical protein
	Os04g0606200	Conserved hypothetical protein
	Os01g0944100	Conserved hypothetical protein
	Os04g0578000	Similar to 1-aminocyclopropane-1-carboxylate synthase
	Os10g0478300	Similar to Y19 protein
	Os01g0884300	No apical meristem (NAM) protein domain containing protein
	Os05g0582600	Peptidase S10, serine carboxypeptidase family protein
	Os01g0693300	Similar to Lipid phosphate phosphatase 2
	Os03g0860100	Similar to Ethylene-responsive transcription factor 2
	Os10g0392400	Tify domain containing protein
	Os01g0201100	Similar to xylosyltransferase oxt
	Os01g0314800	Late embryogenesis abundant protein 3 family protein
	Os06g0637500	Similar to MYB transcription factor R2R3 type
	Os04g0206500	UDP-glucuronosyl/UDP-glucosyltransferase family protein
	Os01g0246700	Similar to WRKY transcription factor 1
	Os03g0231600	Similar to Branched-chain-amino-acid aminotransferase 3, chloroplast precursor
	Os02g0629000	Protein of unknown function DUF584 family protein
	Os06g0673800	Hypothetical protein
	Os03g0270000	Protein of unknown function DUF296 domain containing protein
	Os01g0766300	Conserved hypothetical protein
	Os03g0133100	Hypothetical protein
	Os12g0123800	No apical meristem (NAM) protein domain containing protein
	Os02g0136000	Phox/Bem1p domain containing protein
	Os04g0475600	2OG-Fe(II) oxygenase domain containing protein
	Os02g0626600	Similar to Phenylalanine ammonia-lyase
	Os04g0589800	Late embryogenesis abundant (LEA) group 1 family protein
	Os03g0803800	Conserved hypothetical protein
	Os01g0699400	Serine/threonine protein kinase domain containing protein
	Os10g0527400	Similar to Tau class GST protein 3
	Os06g0133300	Hypothetical conserved gene
	Os02g0822900	Hypothetical conserved gene
	Os04g0352400	Peptidyl-prolyl cis-trans isomerase, FKBP-type domain containing protein
	Os01g0638000	UDP-glucuronosyl/UDP-glucosyltransferase family protein
	Os06g0649000	Similar to WRKY transcription factor 28
	Os08g0208400	Conserved hypothetical protein
	Os03g0676400	VQ domain containing protein
	Os01g0876300	F-box associated type 1 domain containing protein
	Os01g0266800	Cystinosin/ERS1p repeat containing protein
	Os01g0855600	Similar to Hs1pro-1 protein
	Os11g0146200	Ankyrin repeat domain containing protein
	Os02g0602100	Similar to cDNA clone:J013093F08, full insert sequence
	Os01g0329400	Mitochondrial substrate carrier family protein
	Os01g0693400	Pathogenesis-related transcriptional factor and ERF, DNA-binding domain containing protein
	Os11g0658900	Similar to Lipase family protein
	Os08g0374600	Similar to Receptor kinase-like protein
	Os07g0685700	Ethylene insensitive 3 family protein
	Os09g0385700	Zinc finger, AN1-type domain containing protein
	Os02g0690000	Conserved hypothetical protein
	Os06g0697500	ATPase, AAA-type, core domain containing protein
	Os01g0128200	Similar to Nuclease I
	Os01g0778800	Peptidase M16, core domain containing protein
	Os02g0215200	Similar to Histone deacetylase HDAC2
	Os12g0210500	Conserved hypothetical protein
	Os09g0364400	Conserved hypothetical protein
	Os01g0699100	Serine/threonine protein kinase domain containing protein
	Os10g0572300	Leucine-rich repeat, typical subtype containing protein
	Os04g0442700	Hypothetical gene
	Os04g0678400	Zinc finger, Dof-type domain containing protein
	Os03g0739700	Uncharacterised protein family UPF0114 domain containing protein
	Os05g0410100	Conserved hypothetical protein
	Os11g0543100	Conserved hypothetical protein
	Os04g0543900	Similar to glutamic dehydrogenase1
	Os01g0639600	Protein of unknown function DUF1645 family protein
	Os03g0701200	Similar to Sugar-starvation induced protein
	Os03g0258200	Alpha/beta hydrolase fold-3 domain containing protein
	Os11g0643100	Transferase family protein
	Os01g0962100	Conserved hypothetical protein
	Os07g0575900	Protein of unknown function DUF946, plant family protein
	Os09g0518200	UDP-glucuronosyl/UDP-glucosyltransferase family protein
	Os08g0275200	Protein kinase, core domain containing protein
	Os03g0437200	Zinc finger, C2H2-type domain containing protein
	Os05g0324700	Conserved hypothetical protein
